# Supplementary material for: Gene regulation analysis of patient-derived iPSCs and its CRISPR-corrected control provides a new tool for studying perturbations of ELMOD3 c.512A>G mutation during the development of inherited hearing loss
Source: PLoS One. 2023 Sep 14;18(9):e0288640. doi: 10.1371/journal.pone.0288640 (PMC10501637; doi:10.1371/journal.pone.0288640)
Supplement: S1 Table — (XLSX) [file pone.0288640.s005.xlsx]

## Sheet: Sheet1
S1 Table The list of up-regulated genes between ELMOD3mut and control iPSCs
Gene name	log2FoldChange	padj
RPS4Y1	15.7949	4.09989e-298
KDM5D	14.4853	1.13522e-203
USP9Y	14.6671	7.41182e-185
NLGN4Y	8.40446	3.9936e-120
EIF1AY	13.6043	1.10347e-114
UTY	13.0496	3.62708e-105
ZFY	12.7615	9.80583e-92
TMSB4Y	12.4912	8.57931e-64
TBL1Y	10.0955	2.52388e-27
HLA-DRB1	4.45066	2.69108e-22
SRY	9.09967	4.25451e-12
TRIM64	5.69718	7.27756e-12
FAM72C	4.01853	4.67476e-10
TRDN	1.83471	2.40344e-09
RPS28	1.4137	2.52039e-09
PCDH11Y	3.29188	2.61855e-08
RPS17	3.69699	2.67486e-08
ACTC1	1.03299	4.26736e-07
DHDH	2.09386	8.18767e-06
ABHD2	1.08926	8.18767e-06
LRRTM1	1.92605	1.06454e-05
DAZ1	6.72272	3.5115e-05
AMH	2.36615	4.60432e-05
DPEP3	1.30686	0.000132902
HLA-DQB1	2.56921	0.000217548
DAZ4	6.8252	0.000401213
GGACT	1.6412	0.000875729
HLA-DQA1	4.46775	0.00119962
TSPAN7	1.20674	0.00121113
NKX2-8	6.31738	0.00408033
KCNK9	2.31737	0.00412881
GPR50	1.46654	0.00638258
GAL	1.31801	0.00650982
HLA-DRB5	2.3005	0.00744814
SLITRK1	1.68046	0.00929651
ARL17A	1.05743	0.0112753
ADAMTS14	1.22223	0.0144653
SNX32	1.617	0.016106
STPG1	1.06316	0.0163673
SLC25A41	2.4459	0.0163673
NUTM2B	2.18824	0.0176668
PAX8	2.36458	0.0211469
BMP8A	1.22496	0.0223687
LRRC37A2	1.04283	0.0233064
SLC25A6	2.96458	0.0254954
LRRC37A	1.04872	0.0315433
PSMB9	1.59193	0.033732
TRPC4	1.4035	0.0364023
SPERT	3.58409	0.041083
FOXA1	5.96662	0.0472467
SPOCK3	1.23715	0.0481366
NRTN	1.72147	0.0481366
