# Supplementary material for: Gene regulation analysis of patient-derived iPSCs and its CRISPR-corrected control provides a new tool for studying perturbations of ELMOD3 c.512A>G mutation during the development of inherited hearing loss
Source: PLoS One. 2023 Sep 14;18(9):e0288640. doi: 10.1371/journal.pone.0288640 (PMC10501637; doi:10.1371/journal.pone.0288640)
Supplement: S2 Table — (XLSX) [file pone.0288640.s006.xlsx]

## Sheet: Sheet1
S2 Table The list of down-regulated genes between ELMOD3mut and control iPSCs
Gene name	log2FoldChange	padj
ZNF208	-10.8731	4.75218e-126
ZNF732	-5.79048	3.50266e-83
ZNF560	-6.06641	1.28109e-52
ZNF676	-11.689	8.23228e-47
ZNF729	-11.8193	6.98747e-45
GSTM1	-8.41744	5.82573e-43
ZNF844	-10.7992	8.1514e-40
ZNF736	-2.57593	4.60651e-39
PEG3	-12.0992	1.54525e-38
ZNF728	-8.10524	9.79309e-28
ZNF257	-7.76891	5.1207e-25
ZNF492	-8.16692	4.34622e-22
ZNF662	-2.95255	5.74917e-21
ZNF98	-7.31845	1.06353e-12
DPEP1	-2.30409	6.71941e-11
TYW1B	-1.85207	4.67476e-10
NLGN4X	-1.27598	1.71008e-08
C1orf198	-1.08731	1.84862e-08
CRYZ	-1.10022	4.00405e-08
GOLGA6L9	-2.09891	1.92788e-07
ZNF454	-2.20785	2.17123e-07
AFAP1L2	-1.28783	2.42e-07
RNF39	-2.07589	6.27721e-07
FAM65B	-1.30882	9.0154e-07
GSTM5	-3.03132	9.87397e-07
GNPAT	-1.08778	1.4629e-06
ARV1	-1.44954	3.15363e-06
OXTR	-1.36849	3.34512e-06
ZNF99	-6.91858	8.90552e-06
TPSG1	-2.35614	1.23271e-05
ZNF841	-1.4575	1.79167e-05
HIST1H2AC	-1.33612	2.40745e-05
TMEM163	-1.83687	4.50279e-05
PRAMEF7	-3.46833	5.42875e-05
NOMO3	-1.11601	7.28316e-05
PCDH11X	-1.34822	0.000252424
ASPG	-2.63639	0.00039078
INPP5F	-1.16046	0.00039177
ZNF726	-1.56863	0.000697433
LILRA2	-6.2918	0.00121113
COL13A1	-2.03421	0.00121113
LYNX1	-1.16644	0.00146697
MX2	-1.45239	0.0017152
RASA4B	-1.76688	0.00198514
CCDC125	-1.39601	0.00206208
TTC13	-1.19544	0.00235691
NRK	-1.43253	0.00408033
PLP1	-1.00014	0.0058131
ARSD	-1.29883	0.00638258
MXRA5	-1.08143	0.00905896
EPHX2	-1.21084	0.00918298
PNMA6A	-3.42261	0.00929651
PKP1	-1.14175	0.00929651
ACPT	-2.61656	0.0135844
SORCS1	-1.04187	0.0312198
TMEM119	-1.70835	0.0315433
LILRB3	-3.62551	0.0336083
LRRC55	-1.28769	0.033732
LINC00961	-2.42637	0.0381698
MAP6	-1.4573	0.0453859
