# Supplementary material for: Gene regulation analysis of patient-derived iPSCs and its CRISPR-corrected control provides a new tool for studying perturbations of ELMOD3 c.512A>G mutation during the development of inherited hearing loss
Source: PLoS One. 2023 Sep 14;18(9):e0288640. doi: 10.1371/journal.pone.0288640 (PMC10501637; doi:10.1371/journal.pone.0288640)
Supplement: S4 Table — (XLSX) [file pone.0288640.s008.xlsx]

## Sheet: Sheet1
Table s4 The list of up-regulated genes between ELMOD3mut and ELMOD3corrected iPSCs
Gene name	log2FoldChange	padj
ZNF681	12.8677	2.53044e-113
ARMCX5	12.3241	8.8255e-89
ZNF736	11.6033	8.0731e-64
SDR42E1	5.13559	4.78276e-45
ZNF300	5.38309	5.33649e-41
LRRC61	4.60869	3.92151e-35
FAM221A	5.35178	1.96264e-34
ZNF717	6.32264	2.50956e-31
ZBED6CL	3.5697	5.6909e-31
ZNF528	3.05863	1.82897e-29
NNAT	2.14246	2.63671e-23
ZNF572	4.27056	8.68215e-22
ZNF726	9.29503	4.22703e-21
TRIM49	5.52106	2.54564e-20
PCSK9	1.6553	1.57681e-18
NLRP2	2.01137	3.42066e-18
MT1F	3.34821	1.4569e-17
KDM4E	5.06836	2.69531e-17
PRODH	1.55077	4.13332e-17
TRIM43B	7.02005	9.58301e-17
ALPPL2	3.87411	2.25746e-16
BBS9	1.53043	5.77682e-16
NMU	1.71776	1.00728e-15
TRIM43	6.11585	3.27608e-15
AASS	1.40924	5.21006e-15
TRIM49B	7.58039	8.20497e-15
PBX2	1.58754	1.03555e-14
NKAPL	5.45503	1.23233e-14
PRAMEF12	5.93085	3.57404e-14
TNNI3	2.61112	3.80758e-14
TRIM64	5.99494	4.29488e-14
MUT	1.46418	1.65778e-13
UBE2T	1.52302	2.09453e-13
CHCHD2	1.89629	6.51694e-13
PRAMEF2	5.47545	1.18441e-12
COL9A3	1.29655	1.55042e-12
ZFP57	2.55006	2.02053e-12
RFPL4B	6.84908	2.25912e-12
CYP2E1	4.00434	2.5143e-12
PRAMEF1	7.04377	3.63654e-12
TRIM64B	5.01254	6.93741e-12
BTF3	1.10486	7.52819e-12
NLRP7	2.87802	7.88755e-12
MT1E	3.91018	8.26316e-12
HPGD	2.04059	9.19286e-12
RASAL3	2.39308	1.06563e-11
UTF1	1.79079	1.37541e-11
CCNA1	2.61091	1.37687e-11
ARMCX5-GPRASP2	7.80167	3.5328e-11
TRIM49D1	6.76218	3.60647e-11
MT1G	2.69537	6.91474e-11
ZNF662	3.50376	1.56998e-10
ZSCAN4	6.26082	2.89097e-10
C5orf63	2.9064	3.16256e-10
CCDC144NL	9.03284	3.16256e-10
CDH13	1.97652	6.28076e-10
SERPINB4	3.1149	7.50678e-10
MSC	2.12594	8.98054e-10
TRIM51	8.74539	9.25982e-10
SERPINB3	4.05352	1.5567e-09
GRPR	2.51428	1.75561e-09
HKR1	1.13735	2.67228e-09
CLC	2.55695	3.37943e-09
CYP26A1	2.71231	5.70503e-09
TYW3	1.05102	9.55335e-09
TRIM49C	6.19354	1.35835e-08
CENPQ	1.35789	1.61218e-08
TRPC6	3.33887	1.68807e-08
EHHADH	1.80048	1.86778e-08
CDKN1C	1.53485	2.6267e-08
RFPL4AL1	7.19659	3.56675e-08
WFDC2	1.03234	7.68314e-08
NCR1	2.42875	7.8857e-08
KLF4	2.07657	8.16478e-08
ANXA2	1.02045	8.53929e-08
SPP1	2.22877	9.97368e-08
ZNF100	1.30512	1.30454e-07
ZFP3	1.97329	1.87941e-07
DEPTOR	1.47392	2.35585e-07
SMARCA2	1.02599	2.42234e-07
LUZP2	1.8648	2.46013e-07
NEFL	1.11999	3.16495e-07
NTS	1.37577	3.19325e-07
TNFAIP6	2.02748	3.24002e-07
SYCE1	7.02289	3.46695e-07
ACTC1	1.87147	3.63671e-07
COL12A1	2.54335	3.72613e-07
FRG2C	4.68583	4.48737e-07
EPS8L1	1.14754	5.86024e-07
NTN4	2.38078	5.86024e-07
BMP7	1.23039	5.97832e-07
TMEM200B	1.1943	7.62667e-07
ZNF57	1.71721	9.15304e-07
LCP1	2.0514	1.21531e-06
ORC5	1.09416	1.37052e-06
LAMA4	2.15883	1.43577e-06
C11orf70	2.93878	1.46207e-06
ALPP	3.62566	1.70586e-06
IRX2	1.67439	1.70586e-06
MAP3K7CL	4.26539	1.75794e-06
COLEC12	1.34442	1.88819e-06
SOX15	1.29239	1.88831e-06
SLC38A4	1.34244	2.2545e-06
GALR1	2.49443	2.40247e-06
ZNF878	1.78391	2.53726e-06
REG1A	3.0925	2.63081e-06
PTCHD3	7.03556	3.43069e-06
TRIM22	1.10656	3.55646e-06
NLRP4	8.16215	3.70377e-06
SHC2	1.44537	3.70377e-06
KLF17	5.36493	3.8047e-06
SGK1	1.3956	4.16632e-06
HLA-DRB5	3.22605	4.24641e-06
ECEL1	1.20562	4.84789e-06
HERC5	1.05969	5.10213e-06
SERPINB9	1.06739	5.21352e-06
MAMDC4	1.65241	5.34826e-06
DPPA3	1.77268	6.84536e-06
CNR1	1.78128	7.5041e-06
C5orf38	2.03328	7.66782e-06
ANKLE1	1.06152	7.77268e-06
VIM	1.08518	7.81841e-06
ALDH1A3	1.18405	8.06627e-06
RFPL4A	6.54339	1.05553e-05
ABHD12B	2.26518	1.07197e-05
SCNN1G	1.6043	1.08598e-05
MBD3L2	6.76063	1.21702e-05
AIRE	2.72407	1.21702e-05
ACTG2	2.09995	1.33451e-05
C9orf64	1.53912	1.57633e-05
ALKBH3	1.20857	1.65642e-05
ZNF506	1.08973	1.91236e-05
DIRAS3	3.30096	2.1696e-05
CTSF	1.68406	2.3448e-05
GFRA1	1.74573	2.34977e-05
ACTA1	2.5281	2.39478e-05
GRIA1	1.79444	2.5103e-05
ZNF880	1.10803	2.60445e-05
GJD2	1.73344	2.89805e-05
NKX2-5	3.19275	3.02354e-05
IRGM	3.30535	3.19063e-05
MT1A	4.12825	3.48026e-05
BIK	1.62002	4.10332e-05
HRASLS5	1.17599	4.20534e-05
GADD45G	1.61421	4.22559e-05
STK31	2.726	4.36315e-05
ACTA2	1.84184	4.38029e-05
SLC2A14	1.16898	4.5168e-05
FBP2	3.22879	4.626e-05
ZNF600	1.42346	4.94253e-05
TBX1	4.19371	5.04581e-05
GREM1	3.0438	5.24166e-05
LIMS2	1.42888	5.26138e-05
NR2F2	6.61182	5.8875e-05
RFPL2	2.59158	6.04759e-05
DPPA2	1.05877	6.14153e-05
KCNMA1	1.11896	6.33679e-05
PRAMEF5	6.32086	6.81914e-05
FAM20A	1.71182	6.81914e-05
CPEB2	1.65765	7.59142e-05
PTPRN	1.13363	7.61442e-05
ISL2	3.35449	8.15214e-05
FGFR3	1.06689	9.11406e-05
ANXA1	2.59859	9.25966e-05
TPRX1	3.83696	9.26498e-05
C9orf135	1.09775	9.38183e-05
SLC34A2	1.51782	9.4087e-05
FA2H	1.34671	9.48622e-05
SLC6A3	1.63119	9.91037e-05
COL7A1	2.31455	0.00010223
TFPI2	1.30451	0.000116146
MT2A	1.7176	0.000126474
LRFN5	1.77961	0.000144902
AHNAK	2.14828	0.000154082
COMP	2.18031	0.000154082
MAGEL2	1.01261	0.000155409
KHDC1L	4.21993	0.000155671
NR1I2	1.60632	0.000159667
NPNT	1.30473	0.00016107
DLL3	1.82962	0.0001692
TMEFF2	1.61527	0.000170088
CNRIP1	1.32085	0.000171602
ULBP3	1.12	0.000179414
TBX3	2.56452	0.000205464
ACAN	1.38732	0.000206004
ADM	1.1311	0.000206978
CAV2	1.50213	0.000209356
P2RX2	1.21649	0.000255163
CD36	3.20418	0.000269792
ITIH5	1.00732	0.000279663
NPY5R	1.51115	0.000291389
CDKN1A	1.43336	0.000312186
LIMCH1	1.91967	0.000328835
MT1M	4.29238	0.00033395
PCDHB15	1.25068	0.000352787
CRTAC1	1.33107	0.000401255
HYAL4	6.43149	0.000430202
CR1L	1.46545	0.000464213
PAX8	3.02265	0.000485826
MBD3L3	6.55769	0.000502306
FXYD7	1.04849	0.000512997
ZNF555	1.41397	0.000532371
MT1X	1.05875	0.000571783
F3	1.70383	0.000592388
CXCL1	2.51172	0.000601008
MT1H	1.80343	0.000601008
RASD1	1.40687	0.000611388
VENTX	1.13641	0.000619078
ZNF429	1.46546	0.000679693
NETO2	1.41463	0.00071433
PRR25	4.41722	0.000737691
RTP1	1.30985	0.000755932
SLC25A6	3.3909	0.000797336
C7orf57	2.15365	0.000833585
CYR61	1.07582	0.000901271
LGALS14	3.00972	0.000952746
GUCY2C	1.31554	0.00100672
PRAMEF10	6.18668	0.00100672
KCNK9	2.2505	0.00103153
CSH2	4.33716	0.00103153
CPNE9	1.15791	0.00105468
RERGL	3.06673	0.00109412
RLN2	1.66227	0.00112476
NRK	1.20381	0.00112476
TNRC18	1.22189	0.00114988
SLC52A1	1.48906	0.00134156
IAH1	1.05328	0.00134156
TRIM49D2	4.64327	0.00134621
BSND	1.63646	0.00136775
SLC22A31	1.04595	0.00138316
NMI	1.14755	0.00147674
GP6	2.15158	0.00147971
PURA	1.07341	0.00149698
CSH1	4.40039	0.00168814
SLC30A2	2.69874	0.00173137
LGALS3	1.03055	0.0017568
HERC6	1.01636	0.00183451
TSPAN10	1.57552	0.00196064
ZNF439	2.76185	0.00197868
TTC29	2.33802	0.00198204
ERICH5	1.1265	0.00208246
CALY	1.62461	0.00214626
NDRG1	1.13938	0.00221611
EDNRB	1.24158	0.00228842
FAM26E	1.51586	0.00249654
SYCP2L	1.02035	0.00257825
BHMT2	3.75725	0.00267293
TFAP2A	3.09946	0.00268335
CXCL3	1.06957	0.00283699
HAP1	1.05058	0.00290413
GDA	2.77724	0.00300616
GDF7	1.59663	0.00305269
HS3ST2	1.01663	0.0031195
ATF5	1.07376	0.0033564
TCL1A	2.05259	0.0036174
PRAMEF4	6.54571	0.00375898
ZNF132	1.18263	0.00388894
PCDHB3	1.3579	0.00389265
CXCL6	1.00901	0.00393672
XCL2	6.00669	0.00412715
ALG10B	1.62417	0.0041435
NQO1	1.03394	0.00419132
FRG2	3.69762	0.00435877
FAM162B	1.11361	0.00453831
FBXL21	1.39178	0.00457879
PRAMEF6	6.0447	0.00492874
POMC	1.17888	0.00494384
CDKN2B	2.21508	0.00524356
MB21D1	1.08749	0.00524722
LRRC37A3	1.27048	0.00525524
RARRES3	1.27707	0.00525775
RERG	1.24832	0.00529854
WNT16	1.50814	0.00552954
C1GALT1C1L	5.84437	0.00573857
GSTM5	3.06569	0.00574834
CAV1	1.07341	0.00591869
PTCH2	1.20083	0.00610185
C9orf131	2.82714	0.00619176
PRPH	1.62669	0.0064721
PRAMEF13	5.63193	0.00647629
ZNF578	1.01669	0.00650046
MEI1	2.05757	0.0065899
FOXC2	3.96882	0.0066205
GABRG1	1.38439	0.00668769
GJD4	3.36169	0.00679799
PCDHB12	1.58113	0.00686439
ANKRD2	5.60453	0.00701419
ARX	2.31015	0.00712192
ERAS	1.74083	0.00735016
RSPH4A	1.24435	0.00749897
MCF2	1.28212	0.00771575
MADCAM1	1.33017	0.00778791
CDH15	1.30558	0.00782885
RBP7	1.25821	0.00817277
ZGLP1	1.83288	0.00824466
IGFBP5	1.62717	0.0088855
EGR3	3.13189	0.00901204
CXCL2	1.46424	0.00938856
VAMP5	1.29751	0.00942941
SLC14A2	2.55083	0.0103315
TMPRSS5	1.39294	0.010362
CCDC116	2.82424	0.0104563
DAZ4	2.8614	0.0108885
SCN7A	3.22917	0.0110282
PITPNM2	1.00216	0.011137
HHIP	1.39177	0.0113052
C22orf24	1.88147	0.0113199
CTAGE1	3.17989	0.0122834
ASCL1	3.33953	0.0123149
C2orf78	3.29941	0.0123149
TMEM155	1.57273	0.0123981
TAC1	1.41315	0.0128867
ZNF541	1.5377	0.0138058
PCDHB13	1.17366	0.0144287
ZNF596	1.10737	0.0146094
CCDC68	1.06092	0.0156402
GPAT3	1.09125	0.0156488
PLK2	1.16773	0.0156784
SLC5A11	1.78465	0.0157212
XDH	1.27688	0.0157723
MYBPHL	5.49206	0.0157723
CXCR4	1.12304	0.0158133
SKOR2	1.40808	0.0158353
MALRD1	1.48052	0.0172339
UCN2	3.18591	0.0172644
FAM209A	5.36936	0.017353
PRAMEF25	5.91025	0.01771
GADL1	1.57681	0.0180942
BHLHE22	5.46923	0.0182076
RAET1G	2.33696	0.0183376
EDN1	1.55308	0.0191664
HHLA1	1.0909	0.0196387
NRN1	2.21811	0.0198384
RAG1	1.09096	0.020016
NPPB	2.84159	0.0208192
ACSM3	1.66261	0.0208798
LRRC19	1.4398	0.0209111
IGFBP7	1.9575	0.0209943
PCDH9	1.47041	0.0210728
RBM46	1.81054	0.0218007
NXPH2	1.09153	0.0219908
ABCA13	3.13642	0.0220308
FGF16	1.22003	0.0226579
SLCO1B1	1.94945	0.0227089
GCM2	3.63301	0.0227788
OR10A3	1.75603	0.0227788
OLAH	3.08992	0.023334
CRISP2	5.78871	0.0236457
MEFV	3.90421	0.0237346
NEUROG3	5.10004	0.0246338
GP1BB	1.17189	0.0246338
CALCA	1.69215	0.0251278
PAG1	1.7554	0.0251854
ULBP2	4.17814	0.0254086
ANKRD7	1.71553	0.0266823
SPATA18	1.06175	0.0270579
HTR1B	1.49441	0.0270725
HNRNPCL1	5.56707	0.0273443
ZNF280A	2.02276	0.0278089
CDC20B	2.31428	0.0286178
LMNTD1	5.50555	0.0294917
NPPC	1.19459	0.0299099
DDX43	1.66704	0.0304058
HNRNPCL2	4.98902	0.0304584
WNT11	1.82899	0.0304733
HAMP	5.35935	0.0306597
GNA15	1.15414	0.0320299
NR4A3	1.43126	0.0320547
KNG1	2.02196	0.0324712
PPP1R1C	1.07899	0.032664
GCNT3	2.45929	0.0329447
FAM133A	1.00006	0.033182
TESPA1	5.33532	0.0335526
MAP6	1.32224	0.0339924
BAALC	1.13351	0.0348335
WDR72	1.23414	0.0352059
MYL7	1.18639	0.0361076
SOX17	3.49149	0.0363461
MFAP5	1.62261	0.0364246
FLJ45513	1.20324	0.0374078
C1orf87	2.34662	0.0379165
ATOH1	1.43758	0.0383915
DHRS2	1.59811	0.0384987
MOBP	2.03186	0.0394459
BHLHE23	1.33827	0.0395802
ZNF560	2.68699	0.0397484
CLDN5	1.13946	0.0401515
MOV10L1	3.04943	0.0403332
CSTA	5.18656	0.0403332
T	2.31245	0.0409897
LEUTX	3.69895	0.0410648
DHDH	1.05195	0.0414575
CCK	1.04713	0.0421362
NXPE2	5.20755	0.0436919
CRIP1	1.00565	0.0441613
C5orf60	1.64681	0.044906
EBI3	1.22635	0.0456466
PTH1R	1.004	0.0458527
CXCL8	6.93655	0.0467892
SCT	1.09117	0.047345
FRG2B	5.15046	0.0496322
PRDM13	1.58077	0.0498032
