# Supplementary material for: Gene regulation analysis of patient-derived iPSCs and its CRISPR-corrected control provides a new tool for studying perturbations of ELMOD3 c.512A>G mutation during the development of inherited hearing loss
Source: PLoS One. 2023 Sep 14;18(9):e0288640. doi: 10.1371/journal.pone.0288640 (PMC10501637; doi:10.1371/journal.pone.0288640)
Supplement: S5 Table — (XLSX) [file pone.0288640.s009.xlsx]

## Sheet: Sheet1
Table s5 The list of down-regulated genes between ELMOD3mut and ELMOD3corrected iPSCs
Gene name	log2FoldChange	padj
ZNF732	-4.53422	1.18403e-44
LMO3	-2.52214	4.56608e-32
PLEKHA6	-1.88418	2.18028e-20
FZD2	-2.49285	5.6046e-20
NR6A1	-1.71895	1.1106e-19
KLHDC7A	-1.47253	1.00168e-16
NAV1	-1.69179	3.1008e-16
LRRC55	-2.6474	5.13899e-16
MEX3A	-1.32262	9.88356e-16
C1orf226	-1.65893	3.27608e-15
TMEM132B	-1.25257	3.27608e-15
CGN	-1.15671	3.54452e-15
C6orf223	-2.62942	9.40471e-15
ZBTB7B	-1.44258	1.8102e-14
CACNG8	-2.06131	3.57404e-14
NFASC	-1.29764	8.04286e-14
CLDN4	-1.64024	8.74434e-14
KIF21B	-1.32312	1.2101e-13
BCL9	-1.32183	1.38549e-13
IER3	-1.5083	1.78091e-13
CHGA	-1.45181	3.37738e-13
DPEP1	-2.40605	4.13117e-13
SHC1	-1.04828	4.16897e-13
PLA2G4C	-2.81205	5.21068e-13
NOS1AP	-1.65815	8.49437e-13
CNTNAP2	-1.2589	9.78726e-13
ADAMTS4	-1.72868	2.05532e-12
S100A16	-1.36992	2.29318e-12
PKIB	-2.09943	6.37858e-12
TNN	-2.64314	1.37687e-11
SYNE4	-1.80439	1.5002e-11
TNS2	-1.68328	3.61761e-11
SCG2	-2.69129	1.40213e-10
RNF187	-1.25607	1.44392e-10
CHRNB2	-1.38791	3.36878e-10
IVNS1ABP	-1.04704	4.45888e-10
CDK18	-1.36956	5.1991e-10
WDR60	-1.22876	1.04678e-09
MEF2D	-1.08584	1.60969e-09
KCNH2	-1.47621	1.88368e-09
PHLDB2	-1.15084	2.14264e-09
DYRK3	-1.52866	2.56903e-09
CRABP2	-1.08512	3.19833e-09
UNC13A	-1.06735	6.64074e-09
DNAJB5	-1.06288	8.24407e-09
MDFI	-1.10345	9.55335e-09
IL17C	-2.77463	1.23478e-08
TCAF1	-1.18082	1.44206e-08
GLI3	-1.30486	1.94321e-08
PREX1	-1.53379	1.97487e-08
PGBD5	-1.03109	2.09672e-08
TMEM151B	-1.11983	2.26332e-08
SLFN5	-1.20637	2.2703e-08
MMRN2	-1.74806	3.39935e-08
SRGAP2	-1.04939	3.41371e-08
PLAT	-1.20953	4.04259e-08
BTBD17	-2.03765	5.01543e-08
NOS3	-1.68133	5.23728e-08
NPR1	-1.44387	5.23728e-08
AKT3	-1.04223	6.20227e-08
EXOC8	-1.19925	7.77302e-08
IKBKE	-1.38517	9.02656e-08
FCRL5	-1.69576	9.22847e-08
FAM189B	-1.06565	1.06581e-07
SCUBE1	-1.86572	1.14392e-07
SH3TC1	-4.22501	1.2289e-07
TBX10	-2.02648	1.52184e-07
ADORA1	-1.40334	2.04083e-07
SFRP1	-1.70165	2.11663e-07
SNCG	-1.66281	2.17346e-07
DUSP6	-1.45325	2.32497e-07
GJA5	-2.19859	2.60697e-07
PKDCC	-1.55301	3.50153e-07
RIMBP2	-1.94344	4.38592e-07
CTSK	-1.40414	5.15943e-07
CHRNA9	-1.67091	5.54443e-07
RYR2	-1.20196	5.60763e-07
KCNT2	-1.19636	5.75845e-07
PKNOX2	-2.13169	6.34971e-07
RHOH	-1.84551	6.37154e-07
GRM4	-1.06398	1.03702e-06
KCNG1	-1.25144	1.07073e-06
H2AFY	-1.02323	1.16486e-06
STXBP5L	-1.36142	1.21531e-06
GRIN2D	-1.55367	1.35872e-06
VGF	-1.37465	1.37185e-06
PIEZO2	-1.41099	1.60757e-06
ZNF385A	-1.13461	1.68784e-06
DENND1B	-1.52738	2.32254e-06
CRYBA4	-2.28082	2.40134e-06
POTEF	-2.67518	2.40134e-06
ETV3L	-2.52662	2.42743e-06
ANGPT4	-2.91192	2.93643e-06
CHI3L1	-2.6318	3.15354e-06
CHD7	-1.23888	3.33185e-06
DBH	-2.29472	3.76865e-06
RAC2	-1.79173	3.85332e-06
C16orf89	-2.11823	4.04231e-06
ARHGAP30	-1.96122	4.11359e-06
PTPRN2	-1.14445	4.4918e-06
NRXN2	-1.10766	6.84536e-06
ERG	-1.57369	7.96318e-06
ATP1A2	-1.62268	8.27788e-06
FAM163B	-3.82523	9.48617e-06
ADGRG1	-1.82778	9.48617e-06
SCARF1	-1.26817	9.57529e-06
TNS4	-1.84895	9.83425e-06
C1QTNF6	-1.47563	9.89773e-06
APLNR	-2.73931	9.93776e-06
ZNF775	-1.03755	1.00795e-05
TCL1B	-2.10106	1.27388e-05
DAGLA	-1.24119	1.53349e-05
MAGED4	-3.10651	1.57432e-05
BNIPL	-1.69351	1.63752e-05
USP3	-1.72017	1.65457e-05
ST6GAL2	-1.00314	1.69399e-05
MMP17	-1.01721	2.2881e-05
CPLX2	-1.42427	2.78585e-05
TLR3	-1.68028	3.25703e-05
CXXC4	-1.52681	3.27977e-05
KCNB1	-1.87371	3.30401e-05
DACT3	-1.5924	3.40474e-05
SERPINF2	-1.5221	3.59348e-05
MYO1F	-1.40317	4.13324e-05
OSCAR	-1.72664	4.18476e-05
EFNA3	-1.22353	4.22849e-05
SHC3	-1.09488	4.33046e-05
CPNE2	-1.02667	4.55149e-05
KIAA1462	-1.47233	4.65597e-05
IER5	-1.14728	4.79262e-05
KCNC3	-1.39555	5.07057e-05
STON1	-1.24881	5.2517e-05
TCHP	-1.17332	5.37489e-05
APOBEC3B	-1.43021	5.37489e-05
HCN3	-1.18334	6.48401e-05
PTPN7	-2.38092	6.72392e-05
EFNA1	-1.61907	7.26043e-05
GABRA3	-1.03189	7.5763e-05
GAL3ST1	-1.02281	7.9936e-05
PPFIBP2	-1.08947	8.78584e-05
PDK1	-1.22021	8.93574e-05
HIST3H2BB	-2.66045	9.48622e-05
WIPF1	-1.49317	0.000102364
CRYAB	-1.5921	0.000130502
CCKBR	-1.51714	0.000131002
ITGB2	-2.00092	0.00014885
SHANK1	-1.5492	0.000155671
MB	-3.16492	0.000176975
PPFIA4	-1.23772	0.000209729
APOBEC3H	-2.31574	0.000216468
SH3PXD2A	-1.02889	0.000218077
HLA-DQA1	-2.04946	0.000235229
FUT3	-3.32971	0.000255163
CACNA1S	-2.66689	0.000260628
KIAA1456	-2.02078	0.000260628
SYT7	-1.16774	0.000265185
TMC8	-1.4275	0.000281201
ELN	-1.19778	0.000291389
C10orf105	-1.97227	0.000291628
MROH5	-1.5924	0.000305259
CCBE1	-1.30719	0.000335698
CASP8	-1.09974	0.000350193
KCNK2	-1.66278	0.000354324
SCRT2	-1.80765	0.000363603
CD48	-2.67373	0.000365394
LGALS3BP	-1.53313	0.000387779
PROX1	-1.4317	0.000413814
SUSD4	-1.22034	0.000413814
TMEM266	-1.34644	0.000413814
SYNDIG1L	-2.08415	0.000468826
PPP1R1B	-1.21222	0.000473821
DUSP27	-1.85221	0.000482433
APLN	-1.89474	0.000500086
STMN2	-1.52761	0.000518121
44259	-1.204	0.000564954
TMEM184A	-1.25419	0.00057879
FMN1	-1.06338	0.00057879
PDCD1	-1.47807	0.000581227
GLRA4	-1.93268	0.000604841
SLC39A4	-1.07709	0.000611388
ADAMTS6	-1.33896	0.000658659
PLCG2	-1.15385	0.000677299
ZNF862	-1.38037	0.000718687
FAM92B	-3.14177	0.000743893
FAM72D	-1.04074	0.000747547
UFSP1	-1.33563	0.000772921
SLA	-1.80429	0.000788654
ESRRG	-1.63797	0.00079797
EPHA3	-1.62861	0.000809884
RAPGEF3	-1.04028	0.000815753
LAPTM5	-2.15006	0.000870667
CD93	-2.30035	0.000907389
TRIM17	-1.38052	0.000930156
GABRB2	-1.66319	0.000944484
RNF112	-1.05256	0.000944976
NEGR1	-1.43662	0.000995899
EPN3	-1.1582	0.00100075
WSCD2	-1.6767	0.00101403
VIPR2	-1.20408	0.00102801
FAM110D	-1.6435	0.00108649
LRRC10B	-1.71639	0.00109168
CD79B	-1.68799	0.00109371
ZNF467	-2.49085	0.00109886
RAX2	-6.10818	0.00113685
RNF165	-1.16951	0.00118113
ASIC1	-1.17157	0.00131038
CYP1B1	-1.2515	0.00133628
TMEM119	-1.83928	0.0013852
ZNF521	-1.03762	0.00141222
C10orf91	-2.49654	0.00147674
PARVG	-1.96384	0.00150715
KCNN3	-1.37248	0.00151793
CD163L1	-1.82257	0.00152346
BST2	-1.37123	0.00157841
OPTC	-2.20441	0.0016711
VAV1	-1.2608	0.00168438
XG	-1.69612	0.00171505
CX3CL1	-1.20984	0.00174121
RAB3C	-1.36726	0.0018083
TEKT4	-2.32955	0.00188196
HYAL1	-1.49057	0.00191186
C6orf141	-1.67395	0.00194551
MVP	-1.55598	0.00198204
ATP2B2	-1.40265	0.00214831
TNFRSF1B	-1.06839	0.00220452
CHRM3	-1.09045	0.00221523
CORO2B	-1.06414	0.00223663
CDH5	-1.92067	0.00267293
LRRC4B	-1.30468	0.00267293
MFNG	-1.61694	0.00285792
ASTN1	-1.05743	0.00289395
POU2F3	-1.22658	0.00300825
SSPO	-2.05432	0.00305992
ACOT11	-1.00047	0.00309661
NAT2	-1.57319	0.00309661
OR52A1	-1.55202	0.00312506
ZBED6	-1.37895	0.00313956
MCHR1	-1.10894	0.00315216
KLK6	-1.37553	0.00316716
CYTH4	-3.99124	0.00317533
HTR6	-1.40306	0.00323365
SLC22A2	-1.64482	0.00325917
EPHA8	-1.1941	0.00327148
MYO18B	-1.37981	0.00330574
PTPRB	-1.60005	0.00330776
RGS22	-5.83611	0.00333732
C10orf142	-2.4744	0.00345586
HGD	-3.31126	0.00368132
ANO1	-1.00334	0.00375351
GGT6	-2.08999	0.00395017
S100A14	-1.46777	0.00401011
FKBP6	-3.35229	0.00414207
SULF1	-1.42505	0.0041435
ANKRD34B	-1.0753	0.0041435
FOXB1	-1.5139	0.00415491
CAMK1G	-2.72015	0.00423903
RD3	-3.21421	0.0043727
FAM231D	-1.66212	0.00437458
PROM2	-1.02093	0.00455733
AOC1	-2.13462	0.00459999
OLFML2A	-1.04974	0.00475023
MR1	-5.51723	0.00490614
ONECUT1	-1.98328	0.00510394
PSORS1C2	-1.40324	0.0051554
ATG9B	-1.4996	0.00544561
IKZF1	-1.12659	0.00557299
BDKRB2	-2.0063	0.00574675
ZNF385C	-1.01976	0.00579181
SPATA12	-1.36975	0.00585369
C5orf64	-5.59495	0.00602217
RIN1	-1.04062	0.00616757
TTLL10	-2.27621	0.00616943
ZDHHC1	-1.01882	0.00701419
NEU4	-1.66099	0.00725211
CAPN11	-1.00375	0.00736607
C22orf15	-1.21151	0.00758916
PTAFR	-1.05199	0.00833944
RORC	-1.16692	0.00841666
DLGAP2	-1.24834	0.00864162
SPN	-1.09422	0.00886257
FOXA2	-2.12985	0.00892951
GPR37L1	-1.63259	0.00938309
CRYBB1	-1.06791	0.00942726
C5orf66	-1.21091	0.0094458
SVOPL	-1.18277	0.00948379
CD19	-1.38287	0.00989096
ASPG	-2.04804	0.00994612
MUC20	-5.41676	0.0102534
RBBP8NL	-1.75473	0.0102611
LDB3	-1.22561	0.0105518
CDSN	-3.15221	0.0105964
AGT	-2.11743	0.0109314
SULT1A1	-1.20321	0.0112812
LPAR6	-1.05079	0.0113197
UNC5C	-1.06575	0.0113678
FRMD1	-1.53881	0.0128959
FPR2	-2.73825	0.0129848
GPR26	-1.92775	0.0131022
BCL2L14	-1.18475	0.0131678
LOC389895	-1.23915	0.0132746
TMEM213	-2.448	0.0132854
PDZK1	-1.32097	0.0134097
MYADML2	-1.51661	0.0138613
KLHL30	-5.93748	0.0141742
PCSK2	-2.06032	0.0143299
TRIM29	-2.03023	0.014545
OAS1	-3.77936	0.0147818
DCST1	-1.45554	0.0152427
SLC6A19	-2.91953	0.0157723
SCARA5	-1.91936	0.0162726
GRIK3	-1.08673	0.0164959
UCMA	-1.0514	0.0165782
GPR78	-1.45324	0.0169296
GPR162	-1.11099	0.0174053
SARDH	-1.16231	0.0178325
KCNN4	-1.09521	0.0181448
MAP1LC3C	-1.25105	0.0182743
IQSEC3	-1.11726	0.0183198
AKAP17A	-1.70192	0.0192164
ORM2	-2.30986	0.020016
VWA5B1	-1.03694	0.020016
VSIG1	-1.03316	0.0203719
FAM81A	-1.33221	0.0204092
FOLR1	-2.3079	0.0205847
TAS2R38	-5.21727	0.0208659
ARHGEF37	-1.23913	0.022414
RNF43	-1.03075	0.0225067
LRRC4C	-1.32379	0.0228998
ECSCR	-1.18324	0.0231644
C8orf31	-1.6367	0.023403
SLC16A12	-1.47312	0.0238605
TBC1D10C	-1.41887	0.0239903
CDH9	-3.67161	0.0240201
KDM6B	-1.1391	0.0240593
RIN2	-1.75251	0.0244664
FOXS1	-2.36689	0.0248415
C1orf61	-1.25789	0.0261919
KIF19	-1.35971	0.0283377
TTC24	-1.54996	0.0288776
PCDHGC4	-1.02471	0.0289475
ADGRF2	-2.183	0.0289475
BGN	-1.06625	0.0289475
NKAIN2	-1.77966	0.0295989
FHAD1	-1.29068	0.0297645
PTGS1	-1.13938	0.0299959
IL2RB	-1.25132	0.0301657
GABRG2	-1.03389	0.0306768
ALDOB	-5.10596	0.0307946
ZNF454	-1.06074	0.0309083
NTRK1	-2.05231	0.0310613
CHL1	-1.16149	0.0315772
JAKMIP1	-1.02426	0.0319143
MROH7	-3.16224	0.0320547
GOLGA6B	-1.77631	0.0320547
H1FOO	-5.10184	0.0321582
SPATA31A3	-5.10184	0.0321582
TSGA10IP	-1.38772	0.03235
GPR142	-2.87474	0.0332116
PCDHGC5	-1.38935	0.0333454
LINC00961	-1.98544	0.0335872
HLA-DOB	-2.19434	0.0343114
HRC	-1.61418	0.0346218
LMOD2	-2.68407	0.0363263
ATP1A4	-1.07382	0.0375801
RNASEL	-1.00293	0.0379764
KCNH7	-1.19697	0.0382064
OVGP1	-1.62529	0.0402903
PTPRE	-1.20935	0.0421763
CD82	-1.00479	0.04222
ITGB3	-1.44535	0.0424972
ALDH3B2	-5.50435	0.0430915
AIM2	-1.00827	0.0436303
XAF1	-5.32271	0.0437621
OR51Q1	-5.00644	0.0438244
FAM47C	-5.00644	0.0438255
RS1	-2.17006	0.0445185
CCDC177	-1.28226	0.0450061
RLBP1	-4.99046	0.0453196
ZACN	-5.30184	0.0454092
SLIT3	-1.13923	0.0456879
FMO2	-2.31823	0.046125
LOC100144595	-2.2646	0.0471573
HAO2	-2.51138	0.0474379
PRSS46	-1.92824	0.0474379
PGA4	-2.50345	0.0483783
FAM163A	-1.39496	0.048667
AVPR2	-1.4031	0.0489921
UNC45B	-1.75275	0.0493913
