# Supplementary material for: Gene regulation analysis of patient-derived iPSCs and its CRISPR-corrected control provides a new tool for studying perturbations of ELMOD3 c.512A>G mutation during the development of inherited hearing loss
Source: PLoS One. 2023 Sep 14;18(9):e0288640. doi: 10.1371/journal.pone.0288640 (PMC10501637; doi:10.1371/journal.pone.0288640)
Supplement: S6 Table — (XLSX) [file pone.0288640.s010.xlsx]

## Sheet: Sheet1
Table s6 The list of up-regulated genes between ELMOD3corrected and control iPSCs
Gene name	log2FoldChange	padj
USP9Y	14.8061	0
DDX3Y	16.0671	0
KDM5D	14.3767	1.32448e-300
NLGN4Y	8.85808	6.25397e-269
EIF1AY	13.3294	2.68308e-172
UTY	12.8642	1.89995e-142
ZFY	12.4473	6.91995e-105
TMSB4Y	12.4587	9.1063e-94
ATP1A2	1.76664	2.51025e-59
LGALS3BP	2.25992	8.19848e-56
TBL1Y	10.2449	1.83088e-38
CNTNAP2	1.51902	2.69326e-35
ABHD2	1.62585	6.14821e-35
ZBTB7B	1.80296	2.19435e-33
CGN	1.26934	6.75132e-33
CLDN4	1.8187	2.81565e-30
NFASC	1.48352	4.14986e-28
C1orf226	1.46043	5.44999e-28
HLA-DRB1	4.27835	4.64117e-27
PCDH11Y	4.04737	1.25016e-25
C6orf223	2.60716	4.11382e-25
AKT3	1.24525	3.17154e-24
NAV1	1.32403	6.74616e-24
PYCR2	1.04059	7.02077e-24
FAM72C	4.92908	7.19336e-23
HLA-DQA1	6.5	2.0052e-21
CDK18	1.32511	1.82448e-20
TRDN	2.36066	3.56354e-20
SYNE4	2.44721	1.04284e-19
IER3	2.22781	1.21329e-19
FZD2	2.44119	1.47251e-19
SMIM3	1.42515	1.55103e-19
S100A16	1.40127	1.73273e-19
LMO3	2.62852	1.73273e-19
PLEKHA6	1.66089	3.89835e-19
MEX3A	1.29541	2.47274e-18
ACTN3	1.74431	5.97789e-18
NAXE	1.1308	1.32751e-17
MEF2D	1.06435	1.37481e-17
RPS28	1.17451	2.02728e-17
NR6A1	1.60001	3.50618e-17
PLA2G4C	2.51888	5.95635e-17
WDR60	1.36841	8.44436e-17
SMAD3	1.1359	1.3944e-16
C1orf94	1.3862	1.54812e-16
SLC16A12	3.18808	2.57263e-16
PKIB	2.24469	7.94713e-16
FGF19	1.17674	1.24915e-15
ZNF775	1.142	8.78215e-15
UNC13A	1.03323	1.01119e-14
NOS3	1.86585	1.1037e-14
PGBD5	1.2125	1.25796e-14
MDFI	1.00257	2.58667e-14
PLAT	1.77656	4.43342e-14
TCL1B	2.33971	6.71257e-14
CHGA	1.44557	7.79847e-14
IKBKE	1.40048	9.43309e-14
NOS1AP	1.25494	1.05033e-13
SRGAP2C	1.25085	1.0654e-13
RPS17	2.26794	4.64215e-13
AMH	2.56831	6.5388e-13
FAR2	1.16612	6.70007e-13
HLA-DQB1	3.41729	1.70967e-12
ANGPT4	2.5219	2.16675e-12
KCNH2	1.37121	2.34577e-12
TNN	2.65971	2.49294e-12
FAM72D	1.90487	3.30914e-12
LRAT	1.21388	3.30914e-12
CHRNB2	1.42997	3.85776e-12
C1QTNF6	1.80305	7.4918e-12
UNC5C	2.19071	1.14714e-11
PPP1R17	1.36982	1.66146e-11
SLFN5	1.15789	1.76561e-11
PTPRN2	1.3985	2.29956e-11
BST2	1.83259	2.34868e-11
SPOCK3	2.1389	5.61324e-11
NPR1	1.25104	6.5434e-11
ID3	1.06057	7.90277e-11
APOBEC3B	1.7932	9.00023e-11
WIPF1	1.69472	9.21572e-11
RNF187	1.03579	9.85852e-11
CPNE2	1.26843	1.14408e-10
GRIN2D	1.76824	1.47195e-10
SERPINF1	1.03102	1.59372e-10
FAM189B	1.02784	1.67821e-10
KRTCAP2	1.08462	2.16585e-10
STXBP5L	1.60606	2.35789e-10
KCNG1	1.26948	2.41624e-10
HSD11B2	1.06559	2.49078e-10
GNG4	1.01029	2.85815e-10
SOCS2	1.12036	3.86372e-10
DUSP23	1.04377	4.59303e-10
ABTB2	1.09939	5.00357e-10
USP21	1.0553	8.27598e-10
KLHDC7A	1.03437	9.56827e-10
TRPC4	1.69844	1.07217e-09
STPG1	1.57652	1.66002e-09
ADAMTS4	1.60256	1.70294e-09
KLHDC8A	1.51095	1.85403e-09
TMEM151B	1.05011	2.88364e-09
TSPAN2	1.08772	2.96766e-09
CACNG8	1.62344	4.06265e-09
SERPINF2	1.93373	4.69486e-09
DBH	2.27009	6.82151e-09
TNS2	1.30203	7.1498e-09
MYO1F	1.72205	7.36762e-09
VAMP4	1.14813	8.85503e-09
SLC50A1	1.0355	1.09838e-08
IL17C	2.60055	1.3302e-08
IER5	1.34372	1.43865e-08
GGACT	1.94598	1.44143e-08
GLI3	1.0933	1.60412e-08
LAPTM5	3.91031	1.72497e-08
DYRK3	1.3978	1.97015e-08
CTSK	1.4477	2.03185e-08
GGT1	1.14786	2.0352e-08
VGF	2.01613	2.20961e-08
KCNT2	1.10763	2.35232e-08
TNNT2	1.2272	2.84422e-08
ERG	1.78577	3.23948e-08
BGN	1.78554	3.61201e-08
CHD7	1.14777	4.11771e-08
RHOH	1.74689	4.16508e-08
SRY	7.59853	4.33615e-08
DUSP6	1.55744	5.01707e-08
EFNA1	1.85479	6.51375e-08
NRTN	1.95646	7.48831e-08
PDK1	1.43885	7.89319e-08
MAML3	1.02759	9.98062e-08
LRRTM1	1.62929	1.05439e-07
MAGED4	3.46812	1.10293e-07
USP3	1.71629	1.14091e-07
BTBD17	1.52811	1.2297e-07
POTEF	3.41869	1.34483e-07
HOMEZ	1.26981	1.35856e-07
SHC3	1.32026	1.39944e-07
PCDHA7	1.3266	1.55391e-07
OSCAR	1.76013	1.58008e-07
MMP17	1.01049	2.05759e-07
ETV3L	2.47575	2.39729e-07
RIMBP2	1.87684	2.54419e-07
LRRC55	1.3576	2.98369e-07
HCN3	1.18185	3.28535e-07
SNX32	2.02779	3.79814e-07
OLFML2B	1.58813	3.79814e-07
FUT3	3.52554	4.08672e-07
TSTD1	1.12962	4.82955e-07
GAL3ST1	1.03694	5.05421e-07
SYT7	1.20196	5.24141e-07
ADORA1	1.23625	5.30854e-07
KIAA1456	2.60519	6.20939e-07
GPR20	2.22689	7.1007e-07
SCRT2	2.08398	7.80845e-07
PLCG2	1.13556	8.50815e-07
CHRM3	1.14058	8.85024e-07
ITPKB	1.04408	1.21935e-06
CPLX2	1.5195	1.22542e-06
PPFIBP2	1.25059	1.4474e-06
EFNA4	1.10164	1.47299e-06
PREX1	1.0288	1.47378e-06
FAM72A	1.12177	1.64906e-06
SYN1	1.00162	1.65108e-06
SCUBE1	1.43847	1.7036e-06
FCRL5	1.69631	1.83662e-06
DACT3	1.46492	2.0136e-06
DAZ1	6.69735	2.11327e-06
FLRT2	1.24815	2.18246e-06
PTAFR	1.59978	2.881e-06
ZBED6	1.0349	3.0815e-06
PIEZO2	1.16374	3.13767e-06
EFNA3	1.3085	3.17996e-06
FAM163A	2.32478	3.53193e-06
LRRC4C	2.13045	3.9511e-06
ELN	1.14958	4.44832e-06
RNF32	1.28423	4.96185e-06
APLNR	2.85862	5.14385e-06
SCG2	2.88552	5.42898e-06
ANKRD34B	1.39535	6.46508e-06
SNCG	1.40503	6.76372e-06
ZBTB41	1.09072	6.88187e-06
C1orf74	1.09246	9.02719e-06
MMP9	1.23274	9.97178e-06
ONECUT1	2.507	1.02114e-05
GPR50	1.55135	1.02114e-05
HTR6	1.76037	1.05024e-05
CACNB3	1.24164	1.09803e-05
PTPRB	2.22019	1.18687e-05
SULT1A1	1.73522	1.25823e-05
DPEP3	1.15665	1.29914e-05
RAC2	1.23097	1.47e-05
ECSCR	1.60423	1.48244e-05
RAB42	1.10224	1.58925e-05
MVP	2.03397	1.60947e-05
CHRNA9	1.87361	1.69896e-05
ITLN2	1.02588	2.1372e-05
MAP1LC3C	2.02989	2.19806e-05
SPIN2A	1.4159	2.29757e-05
LPL	1.01811	2.55881e-05
CTBS	1.3275	2.92248e-05
RNF43	1.40889	3.0919e-05
HEY1	1.38769	3.48369e-05
CHI3L1	2.52228	3.55945e-05
PKLR	1.31788	3.97884e-05
EEPD1	1.08608	3.99375e-05
CD1C	3.76902	4.07212e-05
SYNDIG1L	2.10722	4.58354e-05
ZC3H6	1.5712	4.72475e-05
ESPNL	1.18375	4.80905e-05
TLR3	1.49922	5.12667e-05
GDAP1L1	1.02438	5.45884e-05
SCARF1	1.29395	5.76837e-05
PCED1B	1.0552	5.96109e-05
ARHGAP30	1.58049	6.27262e-05
CRYBA4	1.85393	7.05593e-05
DUSP27	2.42949	8.28973e-05
NPTX1	1.56288	8.28973e-05
CNIH3	1.03922	8.61712e-05
DCST1	1.9176	8.81976e-05
SLA	1.72905	9.0664e-05
CAPN11	1.236	9.67025e-05
RNF165	1.27123	9.67084e-05
SSPO	1.99162	0.000102634
CDH5	2.28054	0.000103148
CRYBB1	1.31985	0.000108926
DDX60	1.25151	0.000110094
C10orf105	1.6393	0.000114371
ATP10B	2.6133	0.000122406
C22orf42	3.7699	0.000125437
TMEM266	1.35791	0.000131024
KCNK2	2.11115	0.000148681
COL8A1	2.7499	0.00016949
SKAP2	1.02499	0.000172867
KIAA1462	1.08855	0.000188584
CCM2L	1.12104	0.000209345
FOXS1	3.96602	0.000214045
ACTL6B	1.4202	0.000235416
UCMA	1.29344	0.000259491
PLXNA2	1.03195	0.000261196
SEMA3C	1.22763	0.000292011
ZIC2	1.06161	0.000314858
DUSP5	1.03876	0.00032469
EPHA3	1.4764	0.000332395
PKNOX2	2.03509	0.000345656
KLK6	1.4532	0.000363911
NPIPA2	1.86637	0.000388203
MTMR11	1.20429	0.000389976
UFSP1	1.28007	0.000420333
PITX2	1.25877	0.000422839
MAP3K8	1.16006	0.000425954
C22orf15	1.54488	0.000434513
OR4N4	3.85501	0.00045556
CD1D	1.25901	0.000458222
CD4	1.50484	0.000459801
TGFB2	1.30007	0.000513421
HGD	3.35288	0.000516249
PAPPA2	1.39912	0.000533504
MACROD2	1.71436	0.000540981
C11orf94	3.97684	0.000559921
TMEM82	2.15745	0.000594692
FHAD1	1.86097	0.000632053
ANXA8	6.12702	0.000654375
CD48	2.37942	0.000668516
PRTG	1.08019	0.000688089
PTPRR	1.90753	0.000689062
LRRN2	1.13227	0.00070796
NBPF11	1.24292	0.000712456
ADARB2	1.29865	0.000739992
OR52A1	1.96222	0.000743838
DENND1B	1.07531	0.000771297
VPREB3	3.36383	0.000775277
STMN2	1.21395	0.000786537
NUTM2B	2.04278	0.000801428
KIF19	1.62414	0.000837096
ALX3	1.09022	0.000838126
SLC22A20	1.01985	0.000846369
ZNF862	1.08905	0.000850352
FKBP6	3.85768	0.000853699
RIN1	1.04075	0.000860679
SDSL	1.73412	0.000888607
MFNG	1.3627	0.000945768
C10orf91	1.86407	0.000998066
CD58	1.00344	0.00104867
ESRRG	1.44223	0.00108072
MMP23B	1.49724	0.00111443
ADAMTS14	1.07243	0.00113034
VIPR2	1.16211	0.00117279
MROH7	5.76568	0.00120263
DLGAP2	1.12852	0.00128368
ADGRF2	3.29533	0.00135809
LOC388692	1.05553	0.00147048
PTPN7	1.57768	0.00155716
CD82	1.08089	0.00156139
KCNIP2	1.00426	0.00160469
DCST2	3.20451	0.00163017
TNFRSF18	1.51575	0.00164638
SLC16A4	1.15972	0.00175787
PCSK2	2.36517	0.0017652
SPN	1.09051	0.00177315
CYP1B1	1.11871	0.00177707
TBX10	1.45079	0.00181499
HMX2	3.11324	0.00192516
JAKMIP1	1.02867	0.0020141
SYT12	1.0672	0.00203366
TNS4	2.19248	0.00203366
KLK5	1.04712	0.00203388
MROH5	1.25287	0.00204808
FOXB1	1.36479	0.00204808
CD163L1	1.8549	0.00207644
ZDHHC1	1.01574	0.00211515
S100A4	1.04949	0.00211983
IQSEC3	1.22126	0.00212961
GJA5	1.56712	0.00223759
ZNF516	1.0639	0.00228611
PCDHGC4	1.0966	0.00230002
MDGA1	1.63026	0.00236687
PDZK1	1.39142	0.00240713
KDM6B	1.28875	0.00242714
TMEM132E	1.67047	0.00263978
CCL22	5.61181	0.00282868
BCL6B	1.22466	0.00289295
H2AFY	1.00958	0.00293489
CAMK2N1	1.13684	0.00296639
FAM110D	1.37173	0.0029909
OPTC	1.3848	0.00306705
OR2A7	1.51644	0.00319216
BCL2L14	1.15263	0.00321029
SLITRK5	1.07463	0.00336328
AHSP	1.90044	0.00341935
LRRC66	2.67295	0.00365337
MMRN2	1.16342	0.00372138
SLITRK1	1.14847	0.00379333
FAM131C	1.43475	0.00390699
ADGRG1	1.00087	0.00392553
C9	2.42465	0.00398071
B3GNT9	1.07673	0.00434154
CCKBR	1.18641	0.00435841
TMEM81	1.00002	0.00442125
C8orf31	1.798	0.00448083
C15orf53	5.51666	0.00464301
NXNL2	1.72155	0.00466118
CCDC177	1.25303	0.00472377
TBX19	1.41994	0.00473034
FAM163B	2.00936	0.00539486
SPERT	3.57822	0.0059864
EMP1	1.2368	0.0059934
GPSM3	1.0277	0.00605739
TMEM253	1.15181	0.00649784
PSMB9	1.36302	0.00649784
CER1	1.21286	0.00654339
TFF3	2.29426	0.00666727
LRRC10B	1.90537	0.0070092
CHODL	1.19591	0.0071753
TBC1D3	1.21601	0.00718309
FAM78A	1.0686	0.00724587
RAB3C	1.08151	0.0072961
TAS2R10	5.41127	0.00756449
GABRB2	1.34681	0.0076856
AOC1	1.80528	0.00771217
SPATA17	1.27831	0.00772946
LDB3	1.17981	0.0079376
FAM231D	1.44887	0.00801933
ZNF25	1.23339	0.00813265
LEMD1	1.95956	0.00833688
CFHR3	3.21806	0.00883457
AVPR2	1.24182	0.00920068
GRID1	1.31504	0.00928091
SULF1	1.17934	0.00982732
CASQ1	1.14756	0.0100994
DUOX2	3.93262	0.0103184
SPATA1	2.4931	0.0104923
RAX2	3.48761	0.010545
F10	1.48802	0.0106752
LMOD2	3.04996	0.0106984
PROX1	1.00769	0.0110887
SLC5A4	2.21327	0.0113442
CXXC4	1.1372	0.011416
OAS2	5.32299	0.012225
VWF	1.30137	0.0123274
TAS2R38	5.21638	0.0127306
TMPRSS11E	1.07057	0.0129785
CD93	1.78708	0.0131754
BDKRB2	1.55647	0.0132699
TRIM29	1.80206	0.0137376
HYAL1	1.05981	0.0139353
FAM167A	1.04453	0.0139907
FOSB	1.09442	0.0141687
PLA2G2A	2.40446	0.0142173
SLC25A41	2.11473	0.0142219
MYL10	1.44077	0.0142219
CBLN4	2.28948	0.0142491
GMPR	1.15578	0.0145117
APCDD1	1.09391	0.0149459
AKAP17A	1.66454	0.0149643
RBBP8NL	1.27243	0.0153076
GPR78	1.14114	0.0154706
NMBR	3.1327	0.0158083
S100A1	1.17811	0.0160144
SERF1A	2.36641	0.016127
SLIT3	1.19072	0.0162152
TTLL10	1.57383	0.0164797
FAM167B	1.11706	0.0178454
APLN	1.31948	0.0191187
ZNF806	2.02277	0.0192868
DBX2	1.97208	0.0198525
DEFB134	5.10059	0.0204694
C1orf127	1.44188	0.0210645
TBC1D7-LOC100130357	1.76649	0.0213725
FAM170A	3.76792	0.0217852
C5orf58	1.61567	0.0220093
LEFTY2	1.13767	0.0221671
C2orf80	1.52477	0.0223383
CCDC146	2.02139	0.0231174
ICAM4	1.45526	0.0231734
TRIM61	1.10611	0.0232322
SH3TC1	1.51152	0.023442
PLGLB2	1.66059	0.0243552
CDX2	5.34416	0.0245401
ITLN1	1.79496	0.0246639
KCNN4	1.19909	0.0246737
FAM212A	1.26887	0.0249735
C5AR2	1.76408	0.0250882
CTSS	4.98474	0.025968
PADI4	2.62736	0.0267664
MYADML2	1.31878	0.0269819
PVALB	1.59509	0.0270606
OAS1	2.98357	0.027356
NT5E	1.07329	0.0276508
TMC8	1.03266	0.0278162
OR51Q1	5.00534	0.0279271
MLC1	1.63706	0.0284082
ZNF467	1.65645	0.0286974
KCNQ5	1.17477	0.0288728
RIN2	1.43036	0.0289542
PSORS1C2	1.04267	0.0291346
SLC5A2	1.40683	0.0291487
SPRY3	1.7891	0.029945
ARMC12	1.18131	0.0305554
KLHL35	1.18252	0.0306874
SPATA31C1	1.43527	0.0307656
NKAIN2	1.6157	0.0314191
C19orf73	1.28107	0.0324965
ALDH3B2	5.50182	0.0333806
2023-03-10	1.30138	0.0354075
SULT1A2	1.16524	0.0355487
LOC100130357	1.06198	0.0357998
SGCG	1.82365	0.0364728
BTNL9	1.14824	0.0371211
TTC24	1.41635	0.0385691
MYO18B	1.24767	0.0389796
LRRN3	1.05639	0.0410286
STOML3	5.4855	0.0410286
C3orf36	4.85783	0.0411368
XG	1.07855	0.0420496
TEKT2	1.0803	0.04231
TEKT4	1.38611	0.0425144
NPAS3	2.28235	0.0445214
ARHGEF37	1.05424	0.044961
ITGB2	1.05044	0.0465469
GHRH	5.00879	0.0466614
MB	2.05199	0.04705
LHX8	1.32848	0.0472935
GRAP	1.03256	0.0473685
FLG	1.18932	0.0479546
GDF6	1.17463	0.0479895
GDF5	2.65365	0.0480192
CACNA1S	1.50581	0.0480574
GPR61	1.31748	0.0482908
DNAJC22	1.4209	0.0493205
