# Supplementary material for: Gene regulation analysis of patient-derived iPSCs and its CRISPR-corrected control provides a new tool for studying perturbations of ELMOD3 c.512A>G mutation during the development of inherited hearing loss
Source: PLoS One. 2023 Sep 14;18(9):e0288640. doi: 10.1371/journal.pone.0288640 (PMC10501637; doi:10.1371/journal.pone.0288640)
Supplement: S7 Table — (XLSX) [file pone.0288640.s011.xlsx]

## Sheet: Sheet1
Table s7 The list of down-regulated genes between ELMOD3corrected and control iPSCs
Gene name	log2FoldChange	padj
ZNF736	-14.1816	2.48519e-284
ZNF208	-14.8949	4.81953e-172
ZNF560	-8.75637	1.95532e-164
ZNF681	-13.1362	8.20491e-163
ARMCX5	-12.489	1.7578e-112
ZNF300	-5.79271	1.52748e-93
ZNF662	-6.45891	3.45733e-75
SDR42E1	-5.52681	1.3343e-67
LRRC61	-5.3739	3.00679e-60
GSTM1	-11.0259	3.01595e-57
ZNF676	-11.626	8.26581e-56
ZNF729	-11.7564	1.34656e-52
ZNF726	-10.8653	3.27113e-51
NNAT	-2.51151	1.22182e-48
CRYZ	-1.80879	6.54441e-48
MT1G	-2.63114	9.61122e-48
DIAPH2	-1.83022	8.69681e-47
ZNF717	-6.64977	2.32292e-44
PEG3	-12.0364	1.06801e-43
ZBED6CL	-3.70673	2.18474e-42
AASS	-1.53593	8.37134e-41
NAP1L3	-1.56283	1.07464e-39
ZNF844	-5.87761	1.44309e-38
LCP1	-2.55351	1.71438e-37
ZNF728	-10.6982	1.61301e-35
ZNF572	-4.77542	4.35891e-35
MT1E	-3.5744	1.04596e-33
TYW3	-1.54364	1.61616e-33
MT1F	-3.01003	3.24416e-32
ZNF257	-10.8692	4.02554e-32
NLRP4	-9.61549	1.03114e-30
CHCHD2	-2.14505	2.85018e-29
NLRP2	-2.27575	5.22548e-29
AP1S2	-1.21408	1.73427e-28
FAM221A	-4.78376	1.56512e-27
ZNF492	-9.97453	4.49718e-27
ZFP3	-2.96571	3.47713e-25
FAM65B	-1.97523	3.20937e-24
ZNF528	-2.75761	1.29945e-23
GRPR	-3.25814	1.81027e-23
SLC7A3	-1.00318	7.10218e-23
CCDC144NL	-9.05061	1.21155e-22
BTF3	-1.03143	1.35306e-22
NRK	-2.63745	2.58571e-21
EHHADH	-2.3612	2.26869e-20
ZNF439	-4.05037	5.24272e-20
C5orf63	-3.88867	1.06635e-19
TYW1B	-2.00363	9.26786e-19
NMU	-1.63815	9.66831e-19
SCGB3A2	-1.13968	2.08901e-18
GSTM5	-6.0976	1.46718e-17
HIST1H2BK	-1.4856	1.56031e-17
ZNF878	-2.32665	1.95269e-17
MT2A	-1.54018	1.23633e-16
TNNI3	-2.34726	1.25912e-16
PBX2	-1.2803	1.25912e-16
ZNF732	-1.25833	1.47759e-16
UBE2T	-1.50849	1.78585e-16
HKR1	-1.3884	2.96525e-16
PCSK9	-2.19288	4.90788e-16
C9orf64	-2.05256	7.63808e-16
ZNF98	-9.12416	1.03474e-15
ACTA1	-3.85407	1.1037e-14
MT1H	-1.83066	1.20625e-14
ZNF100	-1.33121	1.52684e-14
SMARCA2	-1.15176	1.65104e-14
TRIM49C	-7.02172	1.7264e-14
KDM4E	-5.22449	1.88902e-14
OXTR	-1.51843	5.81652e-14
NKAPL	-4.93652	7.39833e-14
MUT	-1.25063	7.41824e-14
TMEM163	-2.46499	9.31934e-14
PTRF	-1.15275	9.54607e-14
MT1M	-3.77617	1.19598e-13
PRAMEF12	-6.61709	1.98059e-13
DDAH1	-1.12385	3.89851e-13
NLGN4X	-1.03686	4.95887e-13
ORC5	-1.19909	6.24354e-13
ZFP57	-2.43836	1.69667e-12
GALNT3	-1.13508	1.81842e-12
PRAMEF7	-8.02567	3.11168e-12
ZNF649	-1.176	3.22968e-12
NR1I2	-2.19388	5.45579e-12
AFAP1L2	-1.17193	5.87862e-12
CENPQ	-1.3735	7.37647e-12
TRIM49D1	-6.09178	7.97251e-12
CCSAP	-1.68873	2.05223e-11
TRIM64B	-5.87506	2.11107e-11
PIWIL2	-2.02063	2.1873e-11
CDKN1C	-1.72521	2.8628e-11
COL9A3	-1.0945	3.08899e-11
RNF39	-1.85216	3.22129e-11
TPSG1	-3.3246	3.64942e-11
CLC	-1.98798	5.51364e-11
ARMCX5-GPRASP2	-7.62183	8.32488e-11
TRIM43B	-6.69364	8.67715e-11
ZNF680	-1.14941	1.0528e-10
PCSK5	-1.02243	1.06251e-10
ANXA4	-1.23596	1.07352e-10
PTGR1	-1.14623	1.07627e-10
PCDHB3	-1.71942	1.27945e-10
RTP1	-1.82341	1.4588e-10
DIRAS3	-4.07566	1.47142e-10
DEPTOR	-1.62861	1.52692e-10
MXRA5	-1.52854	1.884e-10
NACAD	-1.15921	2.21054e-10
ADAMTS2	-1.22384	2.52638e-10
PCDHB5	-1.00689	2.7442e-10
KLF4	-2.12933	4.62014e-10
IRGM	-3.80928	4.69192e-10
PCDHB15	-1.70428	4.70553e-10
NOMO3	-1.12491	5.72005e-10
TCL1A	-2.75041	7.11989e-10
NPIPA5	-2.05283	1.03975e-09
MAP6	-2.78126	1.19096e-09
TFPI2	-1.66461	1.62507e-09
GRIA1	-2.00722	1.6688e-09
SERPINB4	-2.79872	1.91792e-09
PCDHB13	-1.7802	2.33682e-09
ACAN	-1.84315	2.66232e-09
MAMDC4	-1.73926	2.88364e-09
EPS8L1	-1.01232	3.76209e-09
C1GALT1C1L	-7.25323	4.34685e-09
PRAMEF2	-5.98437	4.51761e-09
PRODH	-1.63873	5.78889e-09
ALPPL2	-3.9978	6.34598e-09
MN1	-1.15295	6.40707e-09
ZNF75D	-1.23396	7.49545e-09
HUNK	-1.00304	8.02908e-09
TRABD2A	-1.22973	8.21117e-09
PPP1R14A	-1.12851	8.6975e-09
KCNMA1	-1.31598	9.93616e-09
ZNF429	-1.96459	1.09173e-08
ZNF57	-1.86784	1.32073e-08
TRIM49	-4.65399	1.59569e-08
TRIM43	-5.77099	1.71139e-08
ALG10B	-2.27584	1.80742e-08
C11orf70	-3.45868	1.86337e-08
SUSD5	-1.13648	1.86337e-08
MAGEL2	-1.08126	2.03955e-08
ARRDC3	-1.4383	2.09936e-08
GUCY2C	-1.88278	2.55493e-08
GOLGA6L9	-1.72719	2.56999e-08
C9orf135	-1.24176	2.87951e-08
SOX15	-1.47008	2.94818e-08
PCDHA4	-1.29128	3.37493e-08
RASAL3	-1.98231	3.60177e-08
ZNF829	-1.138	3.87025e-08
NLRP11	-3.56619	4.12435e-08
SGK1	-1.26971	4.4477e-08
PKP3	-1.23557	5.1363e-08
CTSF	-1.8022	5.37632e-08
ZNF506	-1.1247	5.9091e-08
RFPL4B	-6.26254	6.54698e-08
MAP3K7CL	-4.08336	7.58879e-08
MUC4	-1.64498	8.3233e-08
TRIM49B	-7.15858	9.79182e-08
PRAMEF1	-6.76545	1.1359e-07
SCRN1	-1.02926	1.31027e-07
COL12A1	-2.57348	1.4604e-07
GJD4	-4.77591	1.9344e-07
FRAT2	-1.08994	2.06369e-07
GFRA1	-1.48335	2.54781e-07
PCDHB12	-2.32597	2.75804e-07
SLC38A4	-1.37717	3.34971e-07
ZNF501	-1.23874	3.55469e-07
ZNF99	-6.8563	3.56651e-07
P2RX2	-1.48013	3.63614e-07
TBC1D23	-1.13464	3.68922e-07
AHI1	-1.01412	3.86658e-07
ZNF502	-1.16961	3.9159e-07
MSC	-1.67188	4.20122e-07
SYCE1	-6.82342	4.35242e-07
MAP3K5	-1.20012	4.35956e-07
ANKLE1	-1.04691	4.90698e-07
GADD45G	-1.56548	5.29762e-07
BMP7	-1.10675	5.56336e-07
BHMT	-1.58077	5.73627e-07
BHMT2	-4.16795	7.6192e-07
DLL3	-2.45752	8.14208e-07
MAGEE2	-4.37853	9.01854e-07
BBS9	-1.21561	9.9867e-07
HNMT	-1.84353	1.0419e-06
SERPINB3	-4.41015	1.08494e-06
PCDHB8	-1.41647	1.36365e-06
TBX3	-3.25592	1.40348e-06
SCNN1G	-1.70898	1.49134e-06
ULBP3	-1.16669	1.59799e-06
HPGD	-1.96123	1.64495e-06
INPP5F	-1.11641	1.6514e-06
TENM1	-1.59653	1.7036e-06
NLRP12	-1.14331	1.7036e-06
AIRE	-3.86364	1.83462e-06
MB21D1	-1.12791	2.46517e-06
RAI2	-1.46535	2.70672e-06
ZSCAN4	-5.96328	3.03663e-06
CDH13	-1.79408	3.11092e-06
FRG2C	-4.67484	3.1368e-06
NLRP7	-2.73907	3.26971e-06
PCDH11X	-1.18906	3.43569e-06
CYP2E1	-3.35545	4.06231e-06
TRIM49D2	-6.01269	5.27134e-06
CPEB2	-1.67098	5.35e-06
ZNF132	-1.56264	6.18254e-06
FA2H	-1.67102	6.32614e-06
TRPC6	-3.67519	6.46487e-06
TNFAIP6	-1.88735	6.60139e-06
NTRK3	-1.28548	6.86439e-06
ZNF471	-1.35423	7.30019e-06
CYP4F22	-1.28479	7.75418e-06
NPY5R	-1.40364	8.14721e-06
IAH1	-1.32568	8.17142e-06
CCNA1	-2.55245	8.21133e-06
DFNA5	-1.08113	9.05263e-06
SAT1	-1.15112	1.18938e-05
TPRX1	-4.22473	1.20332e-05
PNMA6A	-2.65566	1.2292e-05
TRIM51	-8.43416	1.39035e-05
SLC6A3	-1.73003	1.43544e-05
SLC22A31	-1.11295	1.50474e-05
COL7A1	-3.23216	1.52469e-05
LUZP2	-1.57944	1.53504e-05
NMI	-1.18049	1.56658e-05
LAMA2	-1.11117	1.7446e-05
TXNRD2	-1.20838	1.79984e-05
PTCHD3	-6.50744	2.34821e-05
NTS	-1.15983	2.51919e-05
ERICH5	-1.50227	2.5431e-05
PTPRN	-1.01438	2.66948e-05
RSPH4A	-1.78116	2.90327e-05
FBXL21	-1.4728	3.03599e-05
PLS3	-1.03044	3.16884e-05
CXCL1	-2.42146	3.19466e-05
FZD1	-1.34116	3.95102e-05
CD36	-3.81601	4.03234e-05
LRRC34	-1.07723	4.10529e-05
LILRB3	-4.43192	4.13154e-05
LAMA4	-1.33094	4.23932e-05
HAP1	-1.18935	5.18268e-05
ZNF596	-1.52595	5.4705e-05
ALDH1A3	-1.09669	5.53328e-05
FAM65C	-1.17328	5.66436e-05
RLN2	-1.78054	5.76567e-05
CSH2	-4.4286	5.97877e-05
LAMA3	-1.13622	5.98986e-05
PLCL2	-1.02771	6.05262e-05
ALPP	-3.50238	6.08335e-05
NECAB1	-1.07077	6.14677e-05
PTGER3	-1.34944	6.22674e-05
LILRA2	-6.22977	6.48961e-05
PURA	-1.33652	6.61597e-05
ZNF585B	-1.06212	6.67303e-05
COLEC12	-1.03582	7.21867e-05
TMEM155	-2.60655	7.5655e-05
NPNT	-1.18532	8.32769e-05
FGFR3	-1.5088	8.38754e-05
FBXO36	-1.12846	9.86488e-05
DUSP4	-1.3778	0.000109174
KLF17	-4.8542	0.000109915
CNR1	-1.70424	0.000119954
BIK	-1.55037	0.000122691
IQCA1	-1.07372	0.000126119
MNS1	-1.0353	0.000131338
A4GALT	-1.06067	0.000132937
COL13A1	-1.09629	0.000144358
NTN4	-2.06806	0.000147136
TNRC18	-1.12181	0.000153449
FAM156A	-3.32945	0.000153449
HSPA2	-1.14568	0.000154239
ACSM3	-1.94009	0.000154324
SYCP2L	-1.10023	0.000160218
PCDHGA11	-1.25865	0.000161775
ZNF578	-1.46328	0.000175611
PDLIM3	-1.01633	0.000177919
ERAS	-1.89575	0.000188498
PCDHB11	-1.79995	0.00020678
CCDC125	-1.09945	0.000235996
TSPAN10	-1.49917	0.000242145
GALNT9	-1.67368	0.000248209
ZNF283	-1.19415	0.000260937
POMC	-1.28795	0.000272971
ARX	-2.60357	0.000286505
RFPL4A	-7.70696	0.000290973
NR4A3	-1.78296	0.000293463
ITGB8	-1.31275	0.000330593
ZNF555	-1.43445	0.000370067
MEFV	-4.45856	0.000370067
GDA	-3.03754	0.000372995
ZNF454	-1.1501	0.00038344
HYDIN	-1.15808	0.000383619
AJAP1	-1.05331	0.000389503
PTH1R	-1.30997	0.000464676
MX2	-1.24369	0.000465583
COBLL1	-1.00231	0.000466011
ZNF835	-1.16369	0.000489079
F3	-1.67425	0.00048934
MAGEB17	-2.37297	0.000520644
SPP1	-1.5346	0.000532555
KHDC1L	-4.36052	0.000575012
HHIP	-1.4178	0.000579996
GP6	-2.10863	0.000583702
MAP3K13	-1.05921	0.000636266
FAM133A	-1.34469	0.000645075
ZNF568	-1.02563	0.000664971
BSND	-1.8236	0.000681108
SCN7A	-3.26853	0.000694896
TAS2R3	-3.19891	0.000713693
ZNF365	-1.43986	0.000745253
RARRES3	-1.30639	0.000746871
CGA	-5.76904	0.000760275
CPO	-2.00817	0.00077508
EGR3	-3.3486	0.000819768
IL23A	-1.38903	0.000840401
SLC35D3	-1.42255	0.000850202
TMEFF2	-1.93357	0.00085927
LIMCH1	-1.50583	0.00087745
ZNF280A	-2.58653	0.000954181
NEFH	-1.14221	0.00104112
FAM26E	-1.71434	0.00109415
ZYG11A	-1.27572	0.00114547
NR0B1	-2.73078	0.00117565
PRAMEF25	-6.66559	0.0011782
ZNF541	-1.83193	0.00119645
HNRNPCL2	-5.94845	0.00121194
SHC2	-1.21526	0.00123453
MOBP	-2.49379	0.00131103
SLCO1C1	-2.03838	0.00134313
SLITRK6	-1.27877	0.00138569
PITPNM2	-1.11597	0.00140635
ASCL1	-3.98439	0.00144566
SOX30	-1.56445	0.00150355
PRAMEF13	-7.06051	0.00152984
CCL28	-1.20708	0.00153426
ZNF433	-1.31634	0.00154567
C5orf38	-1.40569	0.00154747
FGFBP1	-2.07496	0.00158987
COMP	-2.22504	0.00159162
MT1A	-3.38364	0.00160452
RFPL2	-2.54168	0.00161588
MYH7B	-1.69677	0.0016883
MCF2	-1.5477	0.00174012
ACKR4	-1.53376	0.00175431
PPP1R1C	-1.18965	0.00175787
HIST1H4H	-1.43894	0.00184075
UTF1	-1.52498	0.00184759
WNT16	-2.01582	0.00187426
PDE4D	-1.1853	0.00187751
CR1L	-1.52515	0.00198619
CRTAC1	-1.24719	0.00203366
GDNF	-1.75331	0.00213383
WNT10B	-4.78985	0.00243748
PCDHGA7	-1.12554	0.00249521
CNRIP1	-1.16243	0.00259794
PCDH9	-1.57361	0.00264144
PTCH2	-1.25266	0.00267537
PRAMEF11	-5.93187	0.00273362
CXCL16	-1.01177	0.0027637
DHRS2	-1.65462	0.00285811
BHLHE22	-5.65432	0.00292711
GATA5	-1.7966	0.00296801
DNMT3L	-2.46467	0.00310644
ABHD12B	-2.10637	0.00313269
IGFBP7	-1.74694	0.00313725
ANXA1	-2.40835	0.00320318
HR	-3.21336	0.00343972
CYP2A7	-5.61868	0.00361208
UCN2	-3.97127	0.00362556
XCL2	-5.47348	0.00362893
ESR1	-2.06095	0.0036707
LRFN5	-1.41219	0.00376434
ZGLP1	-1.65379	0.00380143
TBX1	-2.34009	0.00387267
PRR25	-3.93333	0.00409096
EID3	-1.21471	0.00425539
INSM1	-1.4127	0.00444439
PLK5	-1.30879	0.00456184
NXPH2	-1.3175	0.00457371
C7orf57	-2.76888	0.00459804
ULBP1	-1.48458	0.00465797
TDRD1	-1.11222	0.00466118
PEX11G	-1.1485	0.00466118
SERPINB10	-5.54604	0.00467533
RTL1	-3.47768	0.00472377
NDRG1	-1.05372	0.00488036
CCR8	-1.78479	0.0050368
SLC30A2	-1.73196	0.00516437
LILRB1	-5.55337	0.00556323
LHCGR	-1.34809	0.00558473
FOXI3	-1.06023	0.00562537
DPPA3	-1.6225	0.00570065
ANKRD20A4	-3.48316	0.00571194
CEACAM19	-1.10915	0.00577607
ALS2CR11	-1.71057	0.0059011
CDH26	-1.07091	0.00603735
SLCO1B1	-1.68767	0.00608196
SRPK3	-1.08604	0.00610332
SLC34A2	-1.31266	0.00619023
GFRA3	-1.07128	0.00631888
RASD1	-1.33088	0.00679385
PRAMEF4	-6.75456	0.00687331
CXCL2	-1.38072	0.00710617
EDNRB	-1.11158	0.00718836
AHNAK	-1.23167	0.0072763
GJD2	-1.17455	0.00733164
FRMPD4	-1.35918	0.00737084
ADAMTS17	-1.14876	0.00750478
SLC52A1	-1.50947	0.00764397
NUP62CL	-1.04543	0.00767439
CXCL8	-6.85216	0.00781438
HUS1B	-1.36706	0.007838
SLC40A1	-2.56538	0.007838
UPP1	-1.0375	0.0079509
CCDC116	-2.72707	0.00796697
CFAP65	-1.4838	0.00813265
MYBPHL	-5.29875	0.00823773
COL6A5	-2.62507	0.00833688
STX11	-2.05861	0.00844171
ANKRD2	-5.56845	0.00852339
MYO16	-1.90852	0.00875742
TMPRSS5	-1.35229	0.00898758
SCN3A	-1.97852	0.00912165
RASA4B	-1.54694	0.00914459
MAGED4B	-1.69929	0.00915789
AHNAK2	-1.09213	0.00919436
CRIP1	-1.15911	0.00921497
FOXR1	-5.32451	0.00921497
NRN1	-2.13533	0.00940217
HNRNPCL1	-6.55079	0.00970217
RFPL4AL1	-5.67469	0.00971178
ANKRD7	-1.73187	0.00989063
EGFLAM	-1.26651	0.0100852
PRAMEF5	-7.06745	0.0104462
TNFSF15	-1.2696	0.0110004
LEUTX	-3.49474	0.0111348
VSTM2B	-1.25251	0.0112344
REG1A	-2.13844	0.0117654
MEI1	-2.00068	0.0120978
PODN	-1.29917	0.0122384
MAGEB16	-5.76101	0.0126026
CELF6	-2.91614	0.0130123
FLJ45513	-1.34567	0.0130291
CDKN2B	-2.58463	0.0131699
EFCAB13	-1.17557	0.0133103
XDH	-1.23488	0.013623
SLC46A2	-1.91214	0.0136518
CES1	-3.14868	0.0141177
PITX3	-2.1157	0.014501
PHF11	-1.54594	0.015421
NXF2	-5.61361	0.0154479
RBP7	-1.07673	0.0159793
ZCWPW2	-1.51693	0.016239
IGSF5	-1.18638	0.0164797
CSHL1	-3.34183	0.0165716
MFAP3L	-1.00278	0.016646
LHFPL1	-1.13374	0.016701
GREM1	-1.98903	0.0170919
C9orf131	-2.48207	0.017235
CYP21A2	-5.12236	0.0177566
SLC14A2	-2.9366	0.0180831
DDX43	-1.84616	0.0182312
OR3A2	-5.08608	0.0183122
GATA2	-1.13363	0.0187363
HIST1H2AB	-2.37517	0.0187834
SMC1B	-1.56676	0.0188445
HMSD	-1.34961	0.0196465
NR2F2	-5.44371	0.0202947
CSH1	-4.02685	0.0202947
PCDHGA12	-1.22396	0.0205954
PCDHA13	-1.23046	0.0215726
SHOX2	-4.98956	0.0220093
ACTR3C	-1.73392	0.0221386
ZNF679	-5.44159	0.0221386
TMEM200B	-1.0375	0.0221386
MBD3L3	-5.68526	0.0221608
MBD3L2	-6.5146	0.0228704
PLET1	-5.00688	0.0230031
UNCX	-4.11948	0.0232152
NPPA	-1.61506	0.0232429
GABRA4	-1.49468	0.0236029
TBC1D7	-1.36004	0.0238272
OR3A1	-5.35086	0.0240942
VCX3A	-1.46792	0.0245401
GPX2	-1.1019	0.0250981
HTR1B	-1.21286	0.0251563
CH25H	-1.65976	0.0256955
ACTA2	-1.1667	0.0261185
TFAP2A	-2.53893	0.0267591
NPPC	-1.14006	0.0269058
HSPB2	-1.15793	0.0270606
MUC19	-1.25399	0.027356
RPA4	-1.78797	0.0276331
CALY	-1.28151	0.0280699
CLIC6	-1.17119	0.0281007
DKK1	-1.67948	0.0283167
LIM2	-5.32432	0.0284676
HHLA1	-1.36887	0.0287186
AGBL4	-1.29235	0.0293097
ABCA13	-2.68084	0.0297473
RBM20	-1.42993	0.030034
ZNF441	-1.40625	0.0301979
ALX1	-1.28389	0.0303147
ZIM2	-4.88056	0.0307656
GBP4	-3.27218	0.0308074
FAM47A	-5.28455	0.03086
CAV2	-1.26778	0.0316211
WNT7A	-3.29087	0.0318415
MRAP	-2.33827	0.0323056
MAGEB6	-5.48525	0.0326534
PRAMEF10	-5.87585	0.032711
PRAMEF14	-5.87585	0.0327114
TRIM60	-5.87585	0.0327119
TMEM89	-2.12938	0.0332168
NCR1	-1.25898	0.0337223
PAG1	-1.24721	0.0340815
PHYHIPL	-1.54712	0.0342473
PM20D1	-3.2869	0.0345186
GRAMD2	-1.16152	0.0351637
NOBOX	-2.84092	0.0358177
CYP26A1	-1.25302	0.0363553
ACTG2	-1.10695	0.0374406
GPR17	-1.44306	0.0375056
PSMA8	-2.84802	0.0377785
ARSE	-1.00969	0.0377946
GPRASP2	-1.01351	0.0392951
CFC1	-5.89301	0.039986
CES4A	-1.23242	0.040274
VIP	-4.85197	0.0409856
SLC6A12	-1.1837	0.0412776
ACPT	-1.37032	0.0412776
ISL2	-2.12382	0.0421335
LBX2	-2.00064	0.0426344
TESPA1	-4.84423	0.0429847
WNT11	-1.78065	0.0435734
RIPK3	-1.87147	0.0438466
FAM83C	-2.09895	0.0442413
DMGDH	-5.06373	0.0442649
CDC42EP5	-1.03858	0.0443023
LGI3	-5.44012	0.0448899
BMP4	-1.07921	0.0451231
REM1	-2.90484	0.04529
NPY	-1.16726	0.0455723
SLC22A16	-1.58817	0.0456063
CST9	-5.20392	0.0460987
CDRT4	-3.10655	0.0469984
RBM46	-1.13983	0.0471194
TPH1	-1.5054	0.0476186
KCNJ3	-1.84616	0.0479546
LINGO4	-5.14527	0.0482723
AREG	-5.41777	0.0491237
BHLHE23	-1.23311	0.0493952
SAMD9	-2.34166	0.0496856
